# Supplementary material for: Nanocrystallization Improves the Solubilization and Cytotoxic Effect of a Poly (ADP-Ribose)-Polymerase-I Inhibitor
Source: Polymers (Basel). 2022 Nov 9;14(22):4827. doi: 10.3390/polym14224827 (PMC9696361; doi:10.3390/polym14224827)
Supplement: Supplementary file 1 [file polymers-14-04827-s001.zip]

Archive with 1 entries (1 files):
- polymers-1958436-supplementary.pdf
